# Supplementary material for: Predicting Hypocalcemia and Identifying Supplementation Needs After Total Thyroidectomy: The Role of Perioperative PTH Measurements
Source: Biomedicines. 2025 Dec 26;14(1):62. doi: 10.3390/biomedicines14010062 (PMC12837889; doi:10.3390/biomedicines14010062)
Supplement: Supplementary file 1 [file biomedicines-14-00062-s001.zip]

Archive with 4 entries (4 files):
- Supplementary T1.pdf
- Supplementary T2.pdf
- Supplementary T3.pdf
- Supplementary T4.pdf
